# Supplementary material for: Gender-Specific Prevalence of Risk Factors for Non-Communicable Diseases by Health Service Use among Schoolteachers in Afghanistan
Source: Int J Environ Res Public Health. 2021 May 26;18(11):5729. doi: 10.3390/ijerph18115729 (PMC8198773; doi:10.3390/ijerph18115729)
Supplement: Supplementary file 1 [file ijerph-18-05729-s001.zip]

Archive with 1 entries (1 files):
- ijerph-1198364-supplementary.pdf
